# Supplementary material for: Biomechanics of Tooth-Supported Fixed Dental Prostheses: Material Systems, Connector Design, Retainer Design, and Abutment Stress Distribution—A Systematic Review of In Vitro and Finite Element Evidence
Source: Materials (Basel). 2026 Jul 3;19(13):2844. doi: 10.3390/ma19132844 (PMC13363059; doi:10.3390/ma19132844)
Supplement: Supplementary file 1 [file materials-19-02844-s001.zip]

Archive with 1 entries (1 files):
- materials-4380716-supplementary.pdf
